# Supplementary material for: Structure–Activity Relationship of the Thiacalix[4]arenes Family with Sulfobetaine Fragments: Self-Assembly and Cytotoxic Effect against Cancer Cell Lines
Source: Molecules. 2022 Feb 17;27(4):1364. doi: 10.3390/molecules27041364 (PMC8879733; doi:10.3390/molecules27041364)
Supplement: Supplementary file 1 [file molecules-27-01364-s001.zip]

Archive with 1 entries (1 files):
- molecules-1592699-Supplementary materials.pdf
